# Supplementary material for: Identification and complete genome sequencing of a divergent olive virus T isolate and an olive leaf yellowing-associated virus isolate naturally infecting olive trees in Greece
Source: Virus Genes. 2022 Sep 24;58(6):560–9. doi: 10.1007/s11262-022-01934-4 (PMC9636108; doi:10.1007/s11262-022-01934-4)
Supplement: Supplementary file 3 — Supplementary file3 (XLSX 23 kb) [file 11262_2022_1934_MOESM3_ESM.xlsx]

## Sheet: Suppl. Table 1
Primers
Purpose of assay	Name of primer	Sequence (5'-3')	ORF / Gene target	amplicon length (bps)	Reference
Confirmation of OlVT presence in 50Ch & Detection & Sequencing	OlVTF1	CGAAAGAGCCAATGTTCTGTGG	ORF1 - ORF2 / replicase - movement protein	352	This study
	OlVTR1	GAGTCCACAGCCGAAGCGATG
confirmation of OlVT presence in 50Ch	OlVTF2	GAGGGTTGAGAAGGCGAAGAAGATGA	ORF1 / replicase	523	This study
	OlVTR2	ATGTTACAGCATGTGTTCAGAAAGAAGG
	OlVTF3	GGCTTTCTCATACCGAACACCCGC	ORF1 / replicase	365	This study
	OlVTR3	CATCTATTTATGACCCTATGGAAATTCAGAC
5' Race OlVT	AAP	GGCCACGCGTCGACTAGTACGGGIIGGGIIGGGIIG	5' UTR - ORF1 / replicase	427	Alves-Freitas et al., 2019
	OlVTR3	CATCTATTTATGACCCTATGGAAATTCAGAC			This study
	AUAP	GGCCACGCGTCGACTAGTAC	5' UTR - ORF1 / replicase	311	Alves-Freitas et al., 2019
	5R_OlVT_R	ATG TAA GAT AAA GTT CTC CAT GA			This study
3' Race OlVT	3R_OlVT_F	TGTTAAAGATGCCTGCTACAT	ORF3 - 3' UTR / capsid protein	284	This study
	28V	GGGGATCCGCGGTTTTTTTTTTTTTTTT
Detection & Sequencing of OlVT	OlVT_CPAn_F	CTC CTG ATA ACR AAG TTC A	ORF3 / capsid protein	662	This study
	OlVT_CPAn_R	TGA GTT TAT TAA GTT AAA GCT AAG
5' Race OLYaV	AAP	GGCCACGCGTCGACTAGTACGGGIIGGGIIGGGIIG	5' UTR - ORF1 / replicase	538	Alves-Freitas et al., 2019
	5R_OLYaV_538	ATT GAT TGG CTT GGG AGT GTT CTT C			This study
	AUAP	GGCCACGCGTCGACTAGTAC	5' UTR - ORF1 / replicase	307	Alves-Freitas et al., 2019
	5R_OLYaV_307	AGC CCG TTT TCT TTG AGT GGT C			This study
3' Race OLYaV	3P_OLYaV_16338	CTT AAT ATT CTG GTA ACC GCT ATG TG	ORF3 - 3' UTR / capsid protein	356	This study
	28V	GGGGATCCGCGGTTTTTTTTTTTTTTTT
Suppl. Table 1. Primer’s name, sequence, targeted genomic region, amplicon size and purpose of each assay used and/or developed in the present study for the specific amplification of OlVT and OLYaV

## Sheet: Suppl. Table 2
Samples tested with RT-PCR
Sample name	Number of Orchard	Sampling area	Υear of collection	Variaty	Age of tree (years from planting)	OlVT (Primers PrVTF1/PrVTR1)	OlVT (Primers PrVT_CPAn_F/PrVT_CPAn_R)	OLYaV
1Ch	A	Chalkidiki	2019	Chondrolia Chalkidikis	~100	+	+	-
2Ch		Chalkidiki	2019	Chondrolia Chalkidikis	~100	+	+	+
3Ch		Chalkidiki	2019	Chondrolia Chalkidikis	~100	-	-	-
4Ch		Chalkidiki	2019	Chondrolia Chalkidikis	~100	-	-	-
5Ch		Chalkidiki	2019	Chondrolia Chalkidikis	~100	-	-	-
6Ch		Chalkidiki	2019	Chondrolia Chalkidikis	~100	+	-	-		+	positive
7Ch		Chalkidiki	2019	Chondrolia Chalkidikis	~100	+	-	-		-	negative
8Ch		Chalkidiki	2019	Chondrolia Chalkidikis	~100	-	-	-
9Ch		Chalkidiki	2019	Chondrolia Chalkidikis	~100	+	-	-
10Ch		Chalkidiki	2019	Chondrolia Chalkidikis	~100	-	-	-
11Ch		Chalkidiki	2019	Chondrolia Chalkidikis	~100	-	-	-
12Ch		Chalkidiki	2019	Chondrolia Chalkidikis	~100	-	-	-
13Ch		Chalkidiki	2019	Chondrolia Chalkidikis	~100	+	-	-
14Ch		Chalkidiki	2019	Chondrolia Chalkidikis	~100	-	-	-
15Ch		Chalkidiki	2019	Chondrolia Chalkidikis	~100	-	-	-
16Ch		Chalkidiki	2019	Chondrolia Chalkidikis	~100	-	-	-
17Ch		Chalkidiki	2019	Chondrolia Chalkidikis	~100	-	-	-
18Ch		Chalkidiki	2019	Chondrolia Chalkidikis	~100	-	-	-
19Ch		Chalkidiki	2019	Chondrolia Chalkidikis	~100	-	-	-
20Ch		Chalkidiki	2019	Chondrolia Chalkidikis	~100	-	-	-
21Ch		Chalkidiki	2019	Chondrolia Chalkidikis	~100	-	-	-
22Ch		Chalkidiki	2019	Chondrolia Chalkidikis	~100	-	-	-
23Ch		Chalkidiki	2019	Chondrolia Chalkidikis	~100	-	-	-
24Ch		Chalkidiki	2019	Chondrolia Chalkidikis	~100	-	-	-
25Ch		Chalkidiki	2019	Chondrolia Chalkidikis	~100	-	-	-
26Ch	B	Chalkidiki	2019	Chondrolia Chalkidikis	~100	-	-	-
27Ch		Chalkidiki	2019	Chondrolia Chalkidikis	~100	-	-	-
28Ch		Chalkidiki	2019	Chondrolia Chalkidikis	~100	-	-	-
29Ch		Chalkidiki	2019	Chondrolia Chalkidikis	~100	-	-	-
30Ch		Chalkidiki	2019	Chondrolia Chalkidikis	~100	-	-	-
31Ch		Chalkidiki	2019	Chondrolia Chalkidikis	~100	-	-	-
32Ch		Chalkidiki	2019	Chondrolia Chalkidikis	~100	-	-	-
33Ch		Chalkidiki	2019	Chondrolia Chalkidikis	~100	-	-	-
34Ch		Chalkidiki	2019	Chondrolia Chalkidikis	~100	-	-	-
35Ch		Chalkidiki	2019	Chondrolia Chalkidikis	~100	-	-	-
36Ch		Chalkidiki	2019	Chondrolia Chalkidikis	~100	-	-	-
37Ch		Chalkidiki	2019	Chondrolia Chalkidikis	~100	-	-	-
38Ch		Chalkidiki	2019	Chondrolia Chalkidikis	~100	-	-	-
39Ch		Chalkidiki	2019	Chondrolia Chalkidikis	~100	-	-	-
40Ch		Chalkidiki	2019	Chondrolia Chalkidikis	~100	-	-	-
41Ch		Chalkidiki	2019	Chondrolia Chalkidikis	~100	-	-	-
42Ch		Chalkidiki	2019	Chondrolia Chalkidikis	~100	-	-	-
43Ch		Chalkidiki	2019	Chondrolia Chalkidikis	~100	-	-	-
44Ch		Chalkidiki	2019	Chondrolia Chalkidikis	~100	-	-	-
45Ch		Chalkidiki	2019	Chondrolia Chalkidikis	~100	-	-	-
46Ch		Chalkidiki	2019	Chondrolia Chalkidikis	~100	-	-	-
47Ch		Chalkidiki	2019	Chondrolia Chalkidikis	~100	-	-	-
48Ch		Chalkidiki	2019	Chondrolia Chalkidikis	~100	-	-	-
49Ch		Chalkidiki	2019	Chondrolia Chalkidikis	~100	-	-	-
50Ch		Chalkidiki	2019	Chondrolia Chalkidikis	~100	+	+	-
ΕL1	C	Thessaloniki	2020	Chondrolia Chalkidikis	45	-	-	-
ΕL2		Thessaloniki	2020	Chondrolia Chalkidikis	45	-	-	-
ΕL3		Thessaloniki	2020	Chondrolia Chalkidikis	45	-	-	-
ΕL4		Thessaloniki	2020	Chondrolia Chalkidikis	45	-	-	-
ΕL5		Thessaloniki	2020	Chondrolia Chalkidikis	45	+	-	-
ΕL6		Thessaloniki	2020	Chondrolia Chalkidikis	45	-	-	-
ΕL7	D	Thessaloniki	2020	Koroneiki	2	-	-	-
ΕL8		Thessaloniki	2020	Koroneiki	2	-	-	-
ΕL9		Thessaloniki	2020	Picual	2	-	-	+
ΕL10		Thessaloniki	2020	Megaron	2	-	-	-
ΕL11		Thessaloniki	2020	Megaron	2	-	-	-
ΕL12		Thessaloniki	2020	Picual	2	+	-	+
ΕL13	E	Thessaloniki	2020	Megaron	4	-	-	-
ΕL14		Thessaloniki	2020	Megaron	4	-	-	-
ΕL15		Thessaloniki	2020	Megaron	4	-	-	+
ΕL16		Thessaloniki	2020	Megaron	4	-	-	-
ΕL17		Thessaloniki	2020	Megaron	4	+	-	-
ΕL18	F	Thessaloniki	2020	Arbequina	8	-	-	+
ΕL19		Thessaloniki	2020	Arbequina	8	-	-	+
ΕL20		Thessaloniki	2020	Arbequina	8	-	-	+
ΕL21		Thessaloniki	2020	Arbequina	8	-	-	+
ΕL22		Thessaloniki	2020	Arbequina	8	-	-	+
ΕL23		Thessaloniki	2020	Arbequina	8	-	-	+
ΕL24		Thessaloniki	2020	Koroneiki	8	-	-	-
ΕL25		Thessaloniki	2020	Arbequina	8	-	-	+
ΕL26		Thessaloniki	2020	Kalamon	8	-	-	+
ΕL27		Thessaloniki	2020	Arbequina	8	-	-	+
ΕL28		Thessaloniki	2020	Kalamon	8	+	-	+
ΕL29		Thessaloniki	2020	Arbequina	8	-	-	+
ΕL30		Thessaloniki	2020	Unknown	8	-	-	-
ΕL31		Thessaloniki	2020	Arbequina	8	-	-	+
ΕL32	G	Thessaloniki	2020	Arbequina	4	-	-	+
ΕL33		Thessaloniki	2020	Arbequina	3	-	-	+
ΕL34		Thessaloniki	2020	Arbequina	4	-	-	+
ΕL35		Thessaloniki	2020	Arbequina	3	-	-	+
Suppl. Table 2. Sampling area, year of collection, age and varieties of the olive trees tested by RT-PCR for the presence of OlVT and OLYaV.

## Sheet: Suppl. Table 3
Replicase		Prunus virus T			Olive virus T
AA		C21 (AHM92766)	Aze 239 (YP_009051684)	50Ch (OK569886)	GR168 (MW582811)
Prunus virus T	Aze 239 (YP_009051684)	80
	50Ch (OK569886)	82	79
Olive virus T	GR168 (MW582811)	83	78	87
	GR170 (ΜW582812)	83	79	87	88
Movement protein		Prunus virus T			Olive virus T
AA		C21 (AHM92767)	Aze 239 (YP_009051685)	50Ch (OK569886)	GR168 (MW582811)
Prunus virus T	Aze 239 (YP_009051685)	79
	50Ch (OK569886)	76	97
Olive virus T	GR168 (MW582811)	78	77	82
	GR170 (ΜW582812)	77	77	80	85
CP		Prunus virus T			Olive virus T
AA		Aze 239 (YP_009051686)	C21 (AHM92768)	50Ch (OK569886)	GR168 (MW582811)
Prunus virus T	AHM92768	89
	50Ch (OK569886)	86	83
Olive virus T	GR168 (MW582811)	87	86	88
	GR170 (ΜW582812)	87	85	92	91
Full sequence		Prunus virus T			Olive virus T
Nt		C21 (KF700262)	Aze 239 (KF700263)	50Ch (OK569886)	GR170 (ΜW582812)
Prunus virus T	KF700262
	KF700263	74
	50Ch (OK569886)	74	72
Olive virus T	GR170 (ΜW582812)	75	72	78
	GR168 (MW582811)	74	73	79	81
Suppl. Table 3. Sequence comparisons in aminoacids (replicase, movement protein, CP and full genome) for isolate 50Ch with OlVT and PrVT isolates.
